# Supplementary material for: Automated deep learning segmentation of high-resolution 7 Tesla postmortem MRI for quantitative analysis of structure-pathology correlations in neurodegenerative diseases
Source: Imaging Neurosci (Camb). 2024 May 8;2:imag-2-00171. doi: 10.1162/imag_a_00171 (PMC11409836; doi:10.1162/imag_a_00171)
Supplement: Supplementary Spreadsheet [file imag_a_00171-supp.csv]

	HEMIS_IMAGED_CHECK	AGEATDEATH	SEX	RACE	PMI	AutopsyScanTime	BRAINWEIGHT	BRAINATROPHY	ATHEROSCLEROSIS	ARTERIOLOSCLEROSIS	NPDX_SUBCORTICAL	NPDX1	NPDX2	NPDX3	ABETA	BRAAK06	CERAD	YOB	ETHNICITY	EDUCATION	HANDEDNESS	MARITALSTATUS	LIVINGSTATUS	PRIMARYRESIDENCE	PRIMARYLANGUAGE	HIGHESTOCCUPATION	YOD	BA35_v1_nnunet	CA1_v1_nnunet	ERC_v1_nnunet	MOT_v1_nnunet	PHC_v1_nnunet	SUB_v1_nnunet	ACIN_v1_nnunet	ANG_v1_nnunet	ANTIN_v1_nnunet	ATEMPP_v1_nnunet	IF_v1_nnunet	MF_v1_nnunet	ORF_v1_nnunet	PCIN_v1_nnunet	SP_v1_nnunet	STEMP_v1_nnunet	VIS_v1_nnunet	VLT_v1_nnunet	EC_CSNEURONLOSS	EC_CS_DGNEURONLOSS_x	BA35_CRUISE_BINARY_SEGM	CA1_CRUISE_BINARY_SEGM
1	L	61	Male	White	44	82			None/Normal	Moderate	Pick's disease	Pick's disease	Alzheimer's disease
2	R	99	Male	White	41	92	1339	None/Normal	Severe	Moderate	Alzheimer's disease	Alzheimer's disease			1	2	2	1922	Not Hispanic or Latino	11	Right Handed	Widowed	Independent/Alone	Home/Apart.	English	Craftsmen and foreman	2021	5.15464	2.90556	4.60854	3.82978	2.98056	6.19732	3.24482	3.31648	4.24518	4.12432	3.82724	3.73746	4.21678	3.24418	3.04582	3.09568	3.20432		0	0.333333333	3.75172	2.6518
3	R	90	Male	White	19	954	1309	Mild	Severe	Severe	Alzheimer's disease	Alzheimer's disease	Limbic-predominant Age-related TDP-43 Encephalopathy (Also known as LATE)	Lewy body disease	3	6	3	1928	Not Hispanic or Latino	16	Right Handed	Widowed	Other	Nursing Home	English	Managers, administrators, clerical, sales	2019	8.14086		3.83912	2.98368	2.82478	4.48876	3.0159	2.44182	2.69298	3.63754	3.23538	3.17368	3.03628	2.8103	3.24574	2.77562	3.66356	3.55756	2	1.666666667	5.46676
4	L	58	Female	White	18	1163	933	Severe	Mild	Moderate	Alzheimer's disease	Alzheimer's disease	Lewy body disease	Limbic-predominant Age-related TDP-43 Encephalopathy (Also known as LATE)	3	6	3	1961	Not Hispanic or Latino	12	Right Handed	Married			English	Managers, administrators, clerical, sales	2020	4.3532	4.91684	4.38708		3.27452	4.99246	2.65572	2.72036	3.90562	4.10268	2.6276		2.84046	2.03724	2.67238	3.53284	4.11844	3.66084	3	2.333333333	4.3504	5.4247
5	R	77	Female	White	14						Tau-4R	Corticobasal degeneration
6	R	90	Female	White	84	29	908	Moderate	Severe	Severe	Alzheimer's disease	Alzheimer's disease			3	6	3	1931	Not Hispanic or Latino	14	Right Handed	Divorced	Adult Child/CIL	Home/Apart.	English	Professional and technical workers	2022	2.34326	5.50904	2.81218	4.03218	3.1783	5.1893	2.99864	3.068	5.23924	3.85826	3.91484	3.58894	4.88688	3.2492	3.47504	3.95702	1.90335		3	2.666666667	2.33606	4.97652
7	L	90	Male	White	10	64	1366	Mild	Mild	Moderate	Alzheimer's disease	Alzheimer's disease	Limbic-predominant Age-related TDP-43 Encephalopathy (Also known as LATE)		3	6	3	1932	Not Hispanic or Latino	18	Right Handed	Widowed	Independent/Alone	Home/Apart.	English	Professional and technical workers	2023	3.8878	6.2924	5.8629	3.82958	3.46998	6.77656	1.82991	4.01842	6.21038	4.45552	4.9249	2.822	4.00398	2.32416	3.53396	3.86558	5.30504	3.54664	1.5	1	3.89568	5.3604
8	L	83	Male	White	6	150	1700	Moderate	Moderate	Mild	Lewy body disease	Lewy body disease	Alzheimer's disease	Limbic-predominant Age-related TDP-43 Encephalopathy (Also known as LATE)	2	4	2	1935	Not Hispanic or Latino	16	Right Handed	Married	Other	Nursing Home	English	Professional and technical workers	2018	5.97674		3.9153	3.88516			2.46912	3.41724	3.98566	3.65988	3.80976	3.3877	3.45014	2.92936	3.78028	4.33606	2.79164	4.11064	2.5	2.333333333	5.97588
9	R	84	Female	White	24	428	1126	Mild	None/Normal	Mild	Alzheimer's disease	Alzheimer's disease			2	2	0	1936	Not Hispanic or Latino	18	Right Handed	Married	Spouse/Partner	Retirement Comm.	English	Professional and technical workers	2020	5.2993	6.59868	3.23242	3.61868	3.87092	3.2785	2.80014	3.36576	4.1885	4.48762	3.68486	3.27226	2.58754	4.77234	3.08536	3.40578	2.80238	3.30518	0	0	3.01516	3.36578
10	L	83	Male	White	17	55	1266	Mild	Mild	Moderate	Lewy body disease	Lewy body disease	Limbic-predominant Age-related TDP-43 Encephalopathy (Also known as LATE)	Alzheimer's disease	2	2	2	1938	Not Hispanic or Latino	20	Right Handed	Married	Spouse/Partner	Home/Apart.	English	Professional and technical workers	2021	3.1766	5.7838	5.65246	3.78948	3.20646	2.35074	3.57188	3.5726	3.44454	3.46164	3.47462	3.24298	2.462			4.4045	4.9994	4.155	2.5	1.666666667	3.1766	4.3633
11	L	87	Male	White	19	481	1198	Mild	Moderate	Severe	Alzheimer's disease	Alzheimer's disease	Cerebrovascular disease		3	6	3	1932	Not Hispanic or Latino	20	Right Handed	Married	Spouse/Partner	Retirement Comm.	English	Professional and technical workers	2019	2.70708	6.03594	3.42678	3.80024	2.13788	3.79314		3.21316	6.64854	2.89056	3.71092	2.49746	3.20732	2.72196	3.37086	3.71562	2.09942	3.484	3	2	2.70708	4.99114
12	L	86	Male	White	10	205	1278	Mild	Severe	Moderate	Alzheimer's disease	Alzheimer's disease	Limbic-predominant Age-related TDP-43 Encephalopathy (Also known as LATE)	Hippocampal Sclerosis	3	6	3	1932	Not Hispanic or Latino	16	Left Handed	Married	Spouse/Partner	Home/Apart.	English	Professional and technical workers	2019	1.8781	4.3449	2.92732	4.08592	2.42562	5.53288	3.0989	2.8743	3.99172	2.72424	3.75628	3.27564	2.50686	2.67192	3.35436	3.84404	2.60282	3.39462	3	2.666666667	1.8957	4.3466
13	L	78	Male	White	11.5	272	1399	Moderate	None/Normal	Severe	Lewy body disease	Lewy body disease	Alzheimer's disease		1	2	0	1942	Not Hispanic or Latino	14	Right Handed						2021	6.52772	7.24842	5.64156	3.71722	3.92862	6.8323	3.04454	3.3929	3.11234	3.8252	3.74452	3.25496	2.5847	2.96744	3.38314	3.97592	3.1592	4.05956	0	0	3.91712	3.6598
14	R	73	Female	White	16	176	1267	None/Normal	Mild	Moderate	Lewy body disease	Lewy body disease	Alzheimer's disease		2	2	0	1947	Not Hispanic or Latino	18	Right Handed					Professional and technical workers	2021	6.60672	3.96382	5.06998	3.89736	3.55934	5.8022	2.55586	3.50896	4.29944	3.4284	2.9306	2.6367	5.38684	3.08172	3.3237	4.33486	4.11422		0	0	5.10626	2.93972
15	L	73	Male	White	58	93			None/Normal	Mild	Lewy body disease	Lewy body disease	Alzheimer's disease	Chronic Traumatic Encephalopathy
16	R	83	Male	White	4	168	1155	Severe	Severe	Moderate	Alzheimer's disease	Alzheimer's disease	Limbic-predominant Age-related TDP-43 Encephalopathy (Also known as LATE)	Lewy body disease	3	6	3	1935	Not Hispanic or Latino	16	Right Handed	Married	Spouse/Partner	Home/Apart.	English	Professional and technical workers	2019	3.91806	4.9149	3.38476	3.71018	2.34444	1.78727	2.70744	2.9187	4.36388	2.95886	3.29286	3.65092	2.5172	2.3426	2.75594	3.29718	3.38842	3.28698	3	3	3.91788	4.98746
17	L	93	Female	White	22	52			Mild	Severe	Tau-Misc	Cerebrovascular disease	Progressive supranuclear palsy	Alzheimer's disease
18	R	68	Male	White	25	72			Moderate	Moderate	Pick's disease	Pick's disease
19	L	66	Male	White	44	730			None/Normal	Moderate	Pick's disease	Pick's disease
20	R	94	Female	White	6	82	964	Moderate	Moderate	None/Normal	Alzheimer's disease	Alzheimer's disease	Lewy body disease		2	5	1	1924	Not Hispanic or Latino	16	Right Handed	Widowed	Independent/Alone	Retirement Comm.	English	Professional and technical workers	2019	5.0716	5.58178	4.2274	3.19676	2.57452	4.60184	3.21036	3.17336	4.13096	5.48794	3.85582	3.29946	2.3582	3.4189	3.57788	4.31364	2.02224	3.88616	0.5	0.333333333	4.92254	5.33766
21	R	89	Female	White	19	65	1138	Mild	Severe	Mild	Lewy body disease	Lewy body disease	Alzheimer's disease	Limbic-predominant Age-related TDP-43 Encephalopathy (Also known as LATE)	2	4	2	1932	Not Hispanic or Latino	16	Right Handed	Married	Spouse/Partner	Home/Apart.		Professional and technical workers	2022	4.75424	7.34418	4.04342	3.76164	2.84644	6.5265	2.41562	3.33446	3.92294	3.9471	3.25216	3.44532	4.19468	3.09474	2.67396	4.08346	2.44178		0	0	4.7532	4.1093
22	L	81	Female	White	18	62	1258	Moderate	None/Normal	Severe	Lewy body disease	Lewy body disease	Alzheimer's disease	Cerebrovascular disease	3	4	3	1941	Not Hispanic or Latino	20	Right Handed						2022	3.72382	7.41196	3.99552	3.69976	3.43392	3.52426	2.269	3.1496	3.13324	3.99098	3.4006	3.41924	4.39356	3.01072	3.28276	3.3941	2.33726	4.1063	1	0.666666667	3.72292	3.24022
23	L	98	Male	White	48	30			Moderate	Severe	Alzheimer's disease	Alzheimer's disease	Lewy body disease	Limbic-predominant Age-related TDP-43 Encephalopathy (Also known as LATE)
24	L	84	Female	White	21.5		1151	Mild	Moderate	Moderate	Alzheimer's disease	Alzheimer's disease	Lewy body disease		3	6	3	1936	Hispanic or Latino	20	Right Handed	Divorced	Independent/Alone	Home/Apart.	English	Professional and technical workers	2021	3.78156	6.23682	3.57378	3.94098	2.35552	2.921	2.75578	2.94962	4.47918	3.00836	4.4369	3.42342	2.06262	3.24572	3.39784	2.6756	2.2293	3.72588	2	1.333333333	3.7596	5.43858
25	L	76	Male	White	14.5	66			Moderate		Tau-Misc	Tauopathy unclassifiable	Argyrophilic grain disease	Alzheimer's disease
26	R	77	Female	White	56	499	1384	Mild	Severe	Moderate	Lewy body disease	Lewy body disease	Primary age-related tauopathy (also known as PART)		0	2	0	1943	Not Hispanic or Latino	18	Right Handed	Separated			English	Managers, administrators, clerical, sales	2020	4.36712	7.41444	4.17894	3.41236	3.37088	5.94898		4.16124	5.04892	3.68602	4.27826	3.88482	2.46134		3.67896	2.98972	4.15258		1	0.666666667	3.36222	3.27924
27	L	73	Male	White	20	696			Severe	Moderate	Lewy body disease	Lewy body disease	Alzheimer's disease	Chronic Traumatic Encephalopathy
28	L	74	Male	White	30.5	274	1200	Mild	Severe	Moderate	Lewy body disease	Lewy body disease	Cerebrovascular disease	Primary age-related tauopathy (also known as PART)	0	2	0	1947	Not Hispanic or Latino	18	Right Handed						2021	6.63652	8.724	4.35316	3.83096	3.95948	6.03288	3.08158	3.17044	7.25482	3.93062	3.88462	4.75644	4.5473			3.83736	2.25508	3.89018	0	0	5.3796	4.55266
29	L	83	Male	White	6	241			Severe	Severe	FTLD-TDP	Frontotemporal lobar degeneration with TDP inclusions (Also known as FTLD-TDP)	Lewy body disease	Alzheimer's disease
30	L	74	Female	White	6	392	1149	Mild	Mild	Moderate	Alzheimer's disease	Alzheimer's disease	Limbic-predominant Age-related TDP-43 Encephalopathy (Also known as LATE)	Lewy body disease	3	6	3	1945	Not Hispanic or Latino	20	Left Handed	Never married	Independent/Alone	Home/Apart.	English	Managers, administrators, clerical, sales	2020	3.16802	4.80124	5.73876	3.81142	2.3668	1.61809	3.83206	3.31108	4.0664	3.44556	6.28896	2.97426	3.15562	3.50194	3.20296	3.57282	2.53138	3.972	2.5	1.666666667	2.30908	3.90522
31	L	70	Female	White	16	86	845	Severe	Moderate	Mild	Alzheimer's disease	Alzheimer's disease	Lewy body disease	Limbic-predominant Age-related TDP-43 Encephalopathy (Also known as LATE)	3	6	3	1951	Not Hispanic or Latino	20	Left Handed	Married	Spouse/Partner	Home/Apart.	English	Professional and technical workers	2021	2.64848	5.3957	2.85818	3.62146	3.36256	4.07342	2.44866	2.47372	4.41168	3.7271	5.26838	2.65362	3.47412	2.79452	3.01746	3.01738	3.36248	3.1355	3	2.333333333		5.03296
32	L	89	Female	White	4	111	1437	Mild	None/Normal	Mild	Tau-Misc	Limbic-predominant Age-related TDP-43 Encephalopathy (Also known as LATE)	Primary age-related tauopathy (also known as PART)	Lewy body disease	0	4	0	1931	Not Hispanic or Latino	20	Right Handed	Widowed	Independent/Alone	Retirement Comm.	English	Professional and technical workers	2021	5.01802	6.20022	3.90048	3.49942	3.21004	1.65871	3.31184	3.27258	5.51364	3.40346	3.34176	3.25386	2.25008	2.82636		3.36778	2.68476	3.57262	2.5	1.666666667	4.4705	2.85278
33	L	74	Female	White	105	269			None/Normal	Severe	FTLD-TDP	Frontotemporal lobar degeneration with TDP inclusions (Also known as FTLD-TDP)	Primary age-related tauopathy (also known as PART)
34	L	64	Female	White	7.5	845			Mild	Moderate	Tau-Misc	Tauopathy unclassifiable	Alzheimer's disease
35	R	97	Male	White	18	423	1155	Mild	Mild	None/Normal	Alzheimer's disease	Alzheimer's disease			2	4	1	1922	Not Hispanic or Latino	12	Right Handed	Widowed	Independent/Alone	Home/Apart.	English	Managers, administrators, clerical, sales	2020	3.57616	6.84792	2.7835	3.59186	3.11052	2.35302		3.31058	5.33624	3.4841	3.62922	3.37262	2.7235		5.4118	5.75348	2.18696	4.23502	0	0	5.02104	6.19724
36	R	85	Male	White	15.5	84	1338	None/Normal	Moderate	Moderate	Lewy body disease	Lewy body disease	Alzheimer's disease		1	3	0	1935	Not Hispanic or Latino	20	Left Handed	Married	Other	Nursing Home	English	Professional and technical workers	2021	3.81728	6.10818	3.76238	3.5362	3.0235	3.65246	2.58964	2.78414	4.07052	4.58598	3.6952	3.44744	2.5062	3.11846	3.55122	3.38794	3.41414	2.71924	0	0	3.88982	5.84328
37	R	79	Female	White	35	461			None/Normal	Mild	Lewy body disease	Lewy body disease	Argyrophilic grain disease	Alzheimer's disease
38	L	75	Male	White	18.5	69	1210	Mild	None/Normal	None/Normal	Alzheimer's disease	Alzheimer's disease	Lewy body disease		3	6	3	1946	Not Hispanic or Latino	20	Right Handed	Married	Spouse/Partner	Nursing Home	English	Professional and technical workers	2021	5.1399		4.04826	3.05456	2.97836	3.14378	2.76058	2.5618	3.30138	2.78218	4.88644	3.18394	3.76418	2.01222		3.18228	3.08474	3.4585	1.5	1.333333333	4.97052
39	R	77	Male	White	3	907	850	Severe	Severe	Severe	Alzheimer's disease	Alzheimer's disease	Limbic-predominant Age-related TDP-43 Encephalopathy (Also known as LATE)	Lewy body disease	3	6	3	1943	Not Hispanic or Latino	14	Right Handed	Married	Spouse/Partner	Home/Apart.	English	Craftsmen and foreman	2020	3.58452	4.02554	3.10368	3.65204	2.12998	5.12982	2.52274	5.0732	7.80898	3.53658	2.4862	3.39346	3.26308		3.7698	3.9863	2.2629	3.12712	3	3	3.57802	4.02626
40	R	97	Female	White	36	66			Moderate	Severe	Tau-Misc	Cerebrovascular disease	Alzheimer's disease	Argyrophilic grain disease
41	R	93	Female	White	18	66	1012	Mild	Mild	Severe	Alzheimer's disease	Alzheimer's disease	Limbic-predominant Age-related TDP-43 Encephalopathy (Also known as LATE)	Cerebral amyloid angiopathy	3	4	2	1929	Not Hispanic or Latino	12	Right Handed	Widowed	Other	Nursing Home	English	Managers, administrators, clerical, sales	2023	3.89776	4.7721	5.29434	3.00736	2.46056	3.29846	2.93416	3.85518	4.8914	3.2661	3.0148	2.8692	2.93416	2.8264	4.69178		2.18684		2.5	1.666666667	3.89776	4.23754
42	R	72	Male	White	12	72	1413	Mild	Moderate	Moderate	Lewy body disease	Lewy body disease	Primary age-related tauopathy (also known as PART)		0	2	0	1950	Not Hispanic or Latino	18	Right Handed						2022	7.08986	3.36834	5.08644	3.79276	3.7888	6.0713	3.18112	3.25512	4.92392	6.3816	5.93588	3.80358	3.1998	3.04708	3.40934	6.11016	4.04232		0	0	5.71518	2.1829
43	L	77	Female	White	18	65	968	Severe	Mild	Moderate	Alzheimer's disease	Alzheimer's disease	Limbic-predominant Age-related TDP-43 Encephalopathy (Also known as LATE)		3	6	3	1945	Not Hispanic or Latino	12	Right Handed	Married				Operative, service workers	2022	5.00136	5.37156	2.9615	3.63524	2.4671	4.69152	3.14984	4.09706	3.43554	3.57564	4.02408	3.2216	2.9896		2.90828	3.22364	2.91894	5.8937	3	2.333333333		5.368
44	L	77	Male	White	46	207			Severe	Severe	Pick's disease	Pick's disease	Alzheimer's disease	Lewy body disease
45	R	101	Male	White	21	53	1099	None/Normal	Severe	Severe	Tau-Misc	Cerebrovascular disease	Alzheimer's disease		2	2	1	1920	Not Hispanic or Latino	16	Right Handed	Widowed	Independent/Alone	Home/Apart.	English	Professional and technical workers	2022	4.53936	5.30884		3.59236	3.28354	6.9249	3.084	3.42764	4.78046	4.06696	3.74322	3.24048			3.06448	3.53176	5.1141		0	0	4.53726	3.54644
46	R	83	Female	White	7	512	783	Severe	Moderate	Mild	Alzheimer's disease	Alzheimer's disease	Limbic-predominant Age-related TDP-43 Encephalopathy (Also known as LATE)	Hippocampal Sclerosis	3	6	3	1936	Not Hispanic or Latino	12	Right Handed	Married	Other	Nursing Home	English	Managers, administrators, clerical, sales	2019	1.779	6.7925	1.38415	3.69628	2.43416	6.48604	3.19126	4.45528	5.19424	2.77664	5.54118	3.633	3.52182	2.3189	3.15634	3.02244	2.96106	4.33738	3	2.666666667		3.87038
47	R	73	Female	White	27	141	1364	Mild	Moderate	Moderate	Lewy body disease	Lewy body disease	Alzheimer's disease		2	1	1	1948	Not Hispanic or Latino	16	Right Handed					Managers, administrators, clerical, sales	2021	4.29306	3.1008	6.00544	3.53876	3.91612	5.97428	2.93884	3.16102	4.52222	4.46322	3.83484	3.60618	2.04262	5.3043	3.59754	5.08932	4.43022		0	0	4.2925	2.19858
48	R	74	Male	White	8	60	1173	Mild	Mild	Mild	Alzheimer's disease	Alzheimer's disease	Lewy body disease	Limbic-predominant Age-related TDP-43 Encephalopathy (Also known as LATE)	3	6	3	1947	Not Hispanic or Latino	16	Right Handed	Married	Spouse/Partner	Home/Apart.	English	Professional and technical workers	2021	3.70906	5.85118	3.09956	4.26662	2.61058	2.30284	2.86128	3.37288	3.64628	4.17386	3.74702	3.2224	3.77186	2.09508	3.57636	4.29952	2.60774		2	1.666666667	3.70692	5.4387
49	R	75	Male	White	8	101	1371	Moderate	Mild	Moderate	Alzheimer's disease	Alzheimer's disease			2	3	3	1946	Not Hispanic or Latino	18	Right Handed	Married	Spouse/Partner	Retirement Comm.	English	Professional and technical workers	2021	3.77548	5.7668	4.51282	5.4753	3.0219	5.71468	3.02382	3.8781	3.74522	5.20858	6.52858	3.56932	4.97316	3.31226	3.44674	3.89532	4.37948		1.5	1	3.73752	3.0529
50	L	76	Male	White	19	41			None/Normal	Moderate	Tau-4R	Progressive supranuclear palsy	Cerebrovascular disease	Alzheimer's disease
51	L	73	Female	White	21	59			Mild	Moderate	FTLD-TDP	Frontotemporal lobar degeneration with TDP inclusions (Also known as FTLD-TDP)	Primary age-related tauopathy (also known as PART)
52	R	74	Female	White	6.5	64	1094	Mild	Mild	Moderate	Lewy body disease	Lewy body disease	Alzheimer's disease		3	6	3	1948	Not Hispanic or Latino	16	Right Handed						2022	5.66094	6.11156	3.8383	4.31934	3.81546	4.99406		3.61176	4.71928	5.40812	3.78148	3.42156	3.43726		3.35192	4.06424	2.70528		0	0	2.79248	4.77282
53	L	88	Female	White	15	282	1232	None/Normal	Mild	Moderate	Alzheimer's disease	Alzheimer's disease	Limbic-predominant Age-related TDP-43 Encephalopathy (Also known as LATE)		2	3	2	1931	Not Hispanic or Latino	18	Right Handed	Divorced	Spouse/Partner	Home/Apart.	English	Professional and technical workers	2020	3.29532	6.4077	4.95794	3.5796	2.94976	5.29552		3.06432	4.0547	4.24868	3.8826	3.63766	2.54278	2.91538	4.04364	3.15562	2.72346	3.84782	0.5	0.333333333	3.29532	4.81966
54	R	70	Male	White	14	72	1168	Mild	Mild	Severe	Alzheimer's disease	Alzheimer's disease	Lewy body disease	Limbic-predominant Age-related TDP-43 Encephalopathy (Also known as LATE)	3	6	3	1952	Not Hispanic or Latino	18	Right Handed	Married			English	Professional and technical workers	2022	4.20706	5.68034	5.27726	3.37624	2.73892	4.16104	2.64036	4.35626	3.3655	3.23814	3.84606	3.40396	5.29408	2.44776	4.25294	3.77576	2.137	4.11768	2	1.666666667	2.66074	5.1092
55	R	93	Male	White	16	35	1223	Moderate	Mild	Moderate	Tau-Misc	Limbic-predominant Age-related TDP-43 Encephalopathy (Also known as LATE)	Hippocampal Sclerosis	Alzheimer's disease	1	2	0	1928	Not Hispanic or Latino	18	Right Handed	Married	Spouse/Partner	Home/Apart.	English	Professional and technical workers	2022	4.26044	3.26502	3.58796	3.71908	3.4404	2.64686	2.77588	3.00746	4.2229	4.02944	3.41596	3.59034	2.25688	2.88146	3.39546	3.28594	3.47204		1.5	1	2.45782	2.00826
56	L	92	Male	White	47	76	1445	Mild	Moderate	Severe	Tau-Misc	Cerebrovascular disease	Alzheimer's disease		2	3	1	1929	Not Hispanic or Latino	20	Right Handed	Widowed	Independent/Alone	Retirement Comm.	English	Professional and technical workers	2021	3.58894	5.63858	6.39654	4.03752	2.52098	5.0468	3.0328	2.74348	8.65624	3.32904	3.7976	3.67576	3.43698	3.32776	3.34374	3.13054	2.1936	3.94428	1	1.333333333	3.59868	3.0187
57	L	81	Male	White	5.5	97			Severe	Moderate	FTLD-TDP	Frontotemporal lobar degeneration with TDP inclusions (Also known as FTLD-TDP)	Alzheimer's disease
58	R	75	Female	White	22	75			Severe	Moderate	Pick's disease	Pick's disease
59	R	87	Male	White	14.5	214	1371	None/Normal	Moderate	None/Normal	Alzheimer's disease	Alzheimer's disease			3	4	0	1931	Not Hispanic or Latino	20	Right Handed	Married	Spouse/Partner	Home/Apart.	English	Professional and technical workers	2019	4.72596	3.52556	4.12894	3.70878	2.33878	4.32816	3.69994	3.30994	3.06018	4.3546	3.90784	3.06994	4.61466	3.30388	3.47406	3.0609	2.75158	3.67542	0.25	0.166666667	4.27244	3.06064
60	R	70	Female	White	3.5	48	1068	Moderate	None/Normal	Moderate	Alzheimer's disease	Alzheimer's disease	Lewy body disease	Cerebrovascular disease	3	6	3	1951	Not Hispanic or Latino	16	Right Handed	Divorced	Independent/Alone	Assisted Living	English	Managers, administrators, clerical, sales	2022	3.58496	5.4012	4.5279	3.41158	3.063	3.0744	3.24824	2.57584	5.38276	3.97572	3.33812	3.34586	2.48962	2.98766	3.4271	3.84634	3.95796		2	2	3.35358
61	L	70	Male	White	17	224			Mild	Severe	FTLD-TDP	Frontotemporal lobar degeneration with TDP inclusions (Also known as FTLD-TDP)	Alzheimer's disease
62	R	71	Male	White	18	146			None/Normal	Moderate	Lewy body disease	Lewy body disease	Alzheimer's disease	Chronic Traumatic Encephalopathy
63	L	68	Female	White	24	108			Severe	Severe	Pick's disease	Pick's disease
64	R	66	Male	Black or African American	20	33				Severe	Tau-Misc	Multiple system atrophy
65	L	63	Female	White	20	182	891	Moderate	Mild	Moderate	Alzheimer's disease	Alzheimer's disease	Limbic-predominant Age-related TDP-43 Encephalopathy (Also known as LATE)	Lewy body disease	3	6	3	1956	Not Hispanic or Latino	20	Right Handed	Married			English	Professional and technical workers	2019	2.9093	4.45448	3.61212	3.5955	3.56276	5.13744	2.9295	3.24126	5.10494	3.5289	3.10628	2.77786	3.00938	2.58082	3.96616	3.58908	2.5645	3.86586	2.5	2.333333333	2.90602	4.45332
66	L	65	Female	White	21	829	1085	Mild	None/Normal	Moderate	Alzheimer's disease	Alzheimer's disease	Lewy body disease		3	6	3	1955	Not Hispanic or Latino	20	Right Handed	Married			English	Professional and technical workers	2020	2.73714	2.40916	3.98966	4.88222	2.78796	3.18568		3.71322	5.3952	4.0862	3.67178	3.06816	3.98634	2.37512		4.07732	3.4591	3.45484	1.5	1	2.73712	2.34368
67	R	83	Female	White	20	73	1055	Severe	Mild	Severe	Alzheimer's disease	Alzheimer's disease	Limbic-predominant Age-related TDP-43 Encephalopathy (Also known as LATE)	Hippocampal Sclerosis	3	5	3	1938	Not Hispanic or Latino	12	Right Handed	Married			English	Managers, administrators, clerical, sales	2022	2.37902	5.42304	3.5822	4.39108	2.77958	3.7224	3.66056	3.59838	3.23942	3.90976	3.45436	4.0873	4.1366	2.30308	3.74628	3.56936	2.42696		3	2	2.37984	4.97776
68	R	60	Male	White	18	1178	1261	Mild	None/Normal	None/Normal	Alzheimer's disease	Alzheimer's disease	Lewy body disease		3	6	2	1959	Not Hispanic or Latino	12	Left Handed	Married			English	Managers, administrators, clerical, sales	2019	3.79628	5.55804	4.65432	3.38366	3.53534	4.5769		2.4331	5.47958	3.91472	4.62628	2.99468	3.2256	2.27462	3.4532	3.3892	3.4022		0	0.333333333	3.79628	4.5948
69	R	67	Female	White	20	827			None/Normal	Mild	Tau-Misc	Frontotemporal lobar degeneration with FUS inclusions (Also known as FTLD-FUS)	Hippocampal Sclerosis	Cerebrovascular disease
70	L	74	Male	White	11	93			Mild	Mild	Tau-4R	Progressive supranuclear palsy	Alzheimer's disease	Lewy body disease
71	R	65	Female	White	26	58			Moderate	Mild	Pick's disease	Pick's disease
72	R	67	Female	White	7				None/Normal	Moderate	Tau-Misc	Tauopathy unclassifiable	Alzheimer's disease
73	R	86	Female	Black or African American	21	38	1128	Moderate	Severe	Moderate	Alzheimer's disease	Alzheimer's disease	Lewy body disease	Cerebrovascular disease	3	6	3	1935	Not Hispanic or Latino	12	Right Handed	Widowed	Independent/Alone	Retirement Comm.	English	Managers, administrators, clerical, sales	2022	4.62098	4.29726	4.1386	3.93386	2.46742	4.5265	3.42956	3.18778	3.53198	3.94594	3.3398	3.57224	2.44004	3.4512		3.44094	2.95494	3.32946	2	1.333333333	3.0463	2.17222
74	R	69	Male	White	22	224	1305	Moderate	None/Normal	None/Normal	Alzheimer's disease	Alzheimer's disease	Lewy body disease		3	6	3	1949	Not Hispanic or Latino	16	Right Handed	Married	Spouse/Partner	Home/Apart.	English	Managers, administrators, clerical, sales	2018	6.5933	5.54794	5.65356	3.65818	4.9279	2.61218	2.29122	3.4205	4.6703	3.39004	3.53032	3.52756	2.92364	3.07888	3.30504	3.8012	3.84894	4.01546	0	0	6.42438	5.32428
75	L	72	Male	White	22				Moderate	Mild	FTLD-TDP	Frontotemporal lobar degeneration with TDP inclusions (Also known as FTLD-TDP)	Alzheimer's disease
76	L	54	Male	White	10	776			None/Normal	None/Normal	FTLD-TDP	Frontotemporal lobar degeneration with TDP inclusions (Also known as FTLD-TDP)	Amyotrophic lateral sclerosis	Alzheimer's disease
77	L	66	Male	White	73	825	1135	Mild	Mild	Mild	Alzheimer's disease	Alzheimer's disease			3	6	3	1954	Not Hispanic or Latino	16	Right Handed	Married			English	Managers, administrators, clerical, sales	2020	5.52404	6.32464	4.34428	3.35508	3.3619	5.41364	3.0033	3.26488	3.07316	3.80446	3.6426	2.9593	3.26704	3.57804	2.83882	3.17482	4.9041	5.48522	1	0.666666667	4.65818	5.15772
78	L	91	Male	White	12	1017			Mild	Mild	FTLD-TDP	Frontotemporal lobar degeneration with TDP inclusions (Also known as FTLD-TDP)	Primary age-related tauopathy (also known as PART)
79	R	57	Male	White	28	852	1828	None/Normal	Mild	Moderate	Lewy body disease	Lewy body disease	Primary age-related tauopathy (also known as PART)		0	1	0	1962	Not Hispanic or Latino	16	Right Handed	Married			English	Professional and technical workers	2020	6.2009	5.34406	4.44322	4.36154	3.31858	7.49128	3.701	4.15874	6.60356	5.62084	6.10576	3.86672	3.40256	3.84748	3.6208	4.9761	3.83906		0	0	4.65238	3.0589
80	L	59	Male	White	16	693	1393	Mild	Mild	Moderate	Alzheimer's disease	Alzheimer's disease	Lewy body disease		3	6	3	1962	Not Hispanic or Latino	18	Right Handed	Married			English	Managers, administrators, clerical, sales	2021	5.01932	7.11692	5.53228	3.6483	3.0839	7.8585	2.61968	4.31496	6.0787	3.54932	3.62336	3.15668	3.92614	2.84764	2.83962	3.76468	5.223		0	0	3.94072	5.86702
81	L	91	Female	Black or African American	25	86	957	Moderate	Severe	Severe	Alzheimer's disease	Alzheimer's disease	Lewy body disease	Limbic-predominant Age-related TDP-43 Encephalopathy (Also known as LATE)	3	5	3	1931	Not Hispanic or Latino	18	Right Handed	Widowed	Independent/Alone	Home/Apart.	English	Professional and technical workers	2022	3.3942	5.87032	4.3069	3.50662	2.81234	6.90566	2.63118	3.26042	3.76694	3.51164	3.05548	3.31852	4.87286		2.97672	3.58702	3.75192	3.86036	1.5	1	3.39418	5.33038
82	L	76	Female	Black or African American	45	74	1139	Mild	Moderate	Severe	Alzheimer's disease	Alzheimer's disease			3	6	3	1945	Not Hispanic or Latino	18	Right Handed	Divorced	Independent/Alone	Home/Apart.	English	Managers, administrators, clerical, sales	2021	2.7818	6.77366	3.65568	4.10894	3.87802	1.38956	3.34318	3.60352	3.38478	3.45866	3.59072	3.2716	3.33042	3.14318	3.44472	4.00218	3.16948	3.34264	1.5	1	2.958	5.23994
83	R	83	Female	White	19	222	1265	Mild	Moderate	Severe	Lewy body disease	Lewy body disease	Primary age-related tauopathy (also known as PART)		0	3	0	1938	Not Hispanic or Latino	18	Right Handed					Professional and technical workers	2021	5.48708	6.59676	3.8085	4.3134	3.16284	3.79428	3.00186	4.21312	6.36356	4.44656	3.89272	3.27506	2.46976	2.96122	3.75886	4.29326	3.01626		0.5	0.333333333	3.28918	5.59198
84	L	74	Female	White	19	97	1179	Moderate	Mild	Moderate	Tau-4R	Globular glial tauopathy	Alzheimer's disease		1	2	0	1945	Unknown or Not Reported	14	Right Handed	Married			English	Professional and technical workers	2019	4.77606	5.00716	4.72002	6.1587	2.96534	5.1626	2.85394	3.77736	4.59924	3.10858	3.03668	3.11818	2.94692	2.95584	3.08282	4.2935	4.79584	3.26154	0	0	2.30612	5.24364
85	R	75	Male	White	14	267	1258	Severe	Mild	Moderate	Alzheimer's disease	Alzheimer's disease	Lewy body disease		3	6	2	1943	Not Hispanic or Latino	20	Right Handed	Married			English	Professional and technical workers	2019	5.12154	7.30258	3.03626	3.7586	3.63282	6.30972	3.2448	2.83594	4.78966	2.89174	3.75734	3.23432	2.78556	2.8485	2.44248	3.76676	3.23566	3.9692	1.5	1.333333333	4.62028	5.09134
86	R	63	Male	White	21	446			Mild	Moderate	FTLD-TDP	Frontotemporal lobar degeneration with TDP inclusions (Also known as FTLD-TDP)	Hippocampal Sclerosis	Primary age-related tauopathy (also known as PART)
87	L	75	Male	White	19	37	1193	Moderate	Moderate	Severe	Alzheimer's disease	Alzheimer's disease	Lewy body disease	Cerebral amyloid angiopathy	3	6	3	1947	Not Hispanic or Latino	20	Right Handed	Married	Spouse/Partner	Home/Apart.	English	Professional and technical workers	2022	5.1423	5.5055	5.22496	3.46294	5.77812	4.37048		2.88386	5.1876	3.48454	4.49934	3.27166	4.15542		3.08606	3.33214	3.72524	4.33462	1.5	1	5.15272	3.41688
88	L	86	Female	White	6.5	72	1147	Mild	Mild	Mild	Lewy body disease	Lewy body disease	Alzheimer's disease	Limbic-predominant Age-related TDP-43 Encephalopathy (Also known as LATE)	3	6	3	1936	Not Hispanic or Latino	14	Right Handed	Widowed			Unknown	Managers, administrators, clerical, sales	2023	3.04306	4.9534	3.80026	3.7792	2.53114	4.838	3.04234	3.43572	4.33236	3.66314	4.94072	3.64112	4.51082	2.23774	3.11792		4.72946		2	1.333333333	2.7032	4.63472
89	R	60	Female	White	4.5	205	1024	Severe	None/Normal	Moderate	Alzheimer's disease	Alzheimer's disease	Lewy body disease		3	6	3	1961	Not Hispanic or Latino	12	Right Handed	Married			English	Operative, service workers	2021	2.71278	4.55792	3.00938	2.9849	1.82541	3.61764		3.04868	2.87066	3.91376	3.4748	2.70318	2.094	2.04982	2.58262	4.40354	4.34922		2.5	1.666666667	2.71206	4.59442
90	L	72	Female	White	19	281	1164	Mild	None/Normal	Severe	Alzheimer's disease	Alzheimer's disease	Lewy body disease	Limbic-predominant Age-related TDP-43 Encephalopathy (Also known as LATE)	2	4	2	1949	Not Hispanic or Latino	16	Left Handed	Married			English	Managers, administrators, clerical, sales	2021	3.25244	6.03502	4.11254	3.3646	4.41314	4.43238	2.64856	3.10394	4.74418	3.86404	3.7441	3.35726	4.9234	3.2045	3.19656	3.64148	2.17234	3.24688	1	0.666666667	2.5745	5.76918
91	R	74	Female	White	22	69			Mild	Severe	Pick's disease	Pick's disease	Alzheimer's disease
92	R	65	Male	White	13	192			Moderate	Mild	FTLD-TDP	Frontotemporal lobar degeneration with TDP inclusions (Also known as FTLD-TDP)	Alzheimer's disease
93	L	73	Female	White	22	291	1022	Moderate	Mild	Moderate	Alzheimer's disease	Alzheimer's disease	Limbic-predominant Age-related TDP-43 Encephalopathy (Also known as LATE)		3	6	3	1946	Not Hispanic or Latino	12	Right Handed	Married	Spouse/Partner	Home/Apart.	English	Not in the labor force	2020	3.9549	6.2691	3.0915	3.67344	3.12296	5.10444	2.55308	3.27164	3.52304	5.7453	4.36968	3.27864	3.29788	2.85752	3.16406	3.75284	4.91408	3.88594	3	2	3.97022	4.70794
94	L	76	Male	White	18	185	1316	Mild	Mild	Mild	Tau-4R	Globular glial tauopathy	Alzheimer's disease		2	2	0	1942	Not Hispanic or Latino	14	Right Handed	Married			English	Craftsmen and foreman	2019	5.9899	7.79352	2.53618	2.61094	2.91926	7.67006	2.54776	3.2815	5.63812	3.75852	5.44572	3.41402	2.79264	2.95922	3.55666	3.39686	2.29316	2.96804	0	0	5.98704	3.87416
95	L	44	Male	White	23	1559			None/Normal	Mild	Tau-Misc	Amyotrophic lateral sclerosis - Other
96	L	77	Female	White	17	84	1102	Mild	Mild	Severe	Alzheimer's disease	Alzheimer's disease	Limbic-predominant Age-related TDP-43 Encephalopathy (Also known as LATE)	Lewy body disease	3	6	3	1944	Not Hispanic or Latino	12	Right Handed	Married	Spouse/Partner	Home/Apart.	English		2021	5.65184	7.68178	3.3907	3.77478	3.32964	7.142	3.06296	3.21526	2.5937	4.72052	5.33062	3.3417	2.53726	3.30974	3.69304	4.62198	5.11844	4.3446	3	2.333333333	3.1763	4.19668
97	R	84	Female	White	28	73	1140	Moderate	Severe	Severe	Alzheimer's disease	Alzheimer's disease			3	6	3	1938	Not Hispanic or Latino	12	Right Handed	Married			English	Managers, administrators, clerical, sales	2023	3.39142	2.81546	3.93066	4.47168	2.73278	4.12576	2.74312	3.40886	4.44902	4.19328	3.848	3.1351	3.90122	2.65178	3.49178	3.87756	3.14274		3	2		3.15552
98	L	65	Female	White	24	1166			Mild	Mild	Tau-4R	Progressive supranuclear palsy	Alzheimer's disease
99	L	74	Male	White	18	64			Mild	Mild	Tau-4R	Globular glial tauopathy
100	L	75	Male	White	9	170			Severe	Moderate	Alzheimer's disease	Alzheimer's disease	Corticobasal degeneration
101	R	68	Male	White	21	1084			Mild	Mild	FTLD-TDP	Frontotemporal lobar degeneration with TDP inclusions (Also known as FTLD-TDP)	Hippocampal Sclerosis	Alzheimer's disease
102	L	57	Male	White	12	702	1347	Moderate	Mild	Mild	Alzheimer's disease	Alzheimer's disease			2	5	3	1963	Not Hispanic or Latino	16	Right Handed	Married			English	Professional and technical workers	2021	6.45894	6.81612	6.66162	4.7485	4.57768	2.34008		3.18456	5.59584	4.87126	3.60956	3.30594	4.3418			5.26318	4.91246	4.13032	1.5	1	3.68534	4.17888
103	R	79	Male	White	18	575			Mild	Mild	FTLD-TDP	Frontotemporal lobar degeneration with TDP inclusions (Also known as FTLD-TDP)	Alzheimer's disease	Lewy body disease
104	L	74	Male	White	25	352	1404	Mild	None/Normal	Moderate	Lewy body disease	Lewy body disease	Alzheimer's disease		3	3	2	1946	Not Hispanic or Latino	18	Right Handed	Married	Spouse/Partner	Home/Apart.	English	Unknown	2020	5.27036	7.88012	4.94576	3.7242	2.76274	6.77392	3.19706	3.11874	4.0139	4.2621	3.62152	3.26836	2.97932	2.79272	2.54984	4.70604	2.43234	3.7647	0	0	5.26482	4.25894
105	R	79	Female	White	15	72			Mild	Severe	Tau-4R	Corticobasal degeneration	Cerebrovascular disease	Limbic-predominant Age-related TDP-43 Encephalopathy (Also known as LATE)
106	L	72	Male	Black or African American	24	564	1176	Moderate	Mild	Mild	Alzheimer's disease	Alzheimer's disease	Lewy body disease		3	6	3	1946	Not Hispanic or Latino	18	Right Handed	Divorced	Other Family	Home/Apart.	English	Professional and technical workers	2019	4.05296	7.31186	5.1739	2.98158	2.47894	7.71962	2.48108	3.13814	3.32456	3.4283	3.41872	3.58266	3.1234	2.86514	3.36226	4.0413	3.90036	3.64426	1	0.666666667	3.96102	4.54444
107	R	71	Female	White	4.5	72			None/Normal	Moderate	Tau-Misc	Tauopathy unclassifiable	Alzheimer's disease
108	R	78	Male	White	14	851			Mild	Moderate	FTLD-TDP	Frontotemporal lobar degeneration with TDP inclusions (Also known as FTLD-TDP)	Hippocampal Sclerosis	Cerebrovascular disease
109	R	67	Female	White	7	80			None/Normal	Mild	Tau-4R	Corticobasal degeneration	Lewy body disease	Alzheimer's disease
110	L	83	Female	White	24	933			Severe	Mild	Tau-4R	Progressive supranuclear palsy
111	L	53	Female	White	14	71	1146	Moderate	Mild	Severe	Alzheimer's disease	Alzheimer's disease			3	6	3	1969	Not Hispanic or Latino	12	Right Handed	Living as married			English	Managers, administrators, clerical, sales	2022	2.99154	5.38466	3.03654	3.10542	2.83724	2.34606	2.52746	2.46896	4.00866	3.51058	4.01678	2.4742	3.41194		2.6566	3.1572	3.75274	2.66066	1	0.666666667	2.998	4.82748
112	R	64	Male	White	10	419			Mild	Mild	Pick's disease	Pick's disease
113	R	71	Male	White	25	39			None/Normal	Moderate	Tau-4R	Progressive supranuclear palsy	Argyrophilic grain disease	Alzheimer's disease
114	L	75	Male	White	6	72	1345	Moderate	Moderate	Severe	Alzheimer's disease	Alzheimer's disease	Lewy body disease		3	5	3	1947	Not Hispanic or Latino	18	Right Handed	Married			English	Professional and technical workers	2022	3.1541	6.10566	5.16292	3.11344	3.62174	2.56064	2.71298	3.2508	4.5488	3.14068	3.43726	2.982	2.2453		3.17938	3.44316	2.7985	3.85758	1	0.666666667	3.15422	5.73848
115	R	57	Female	White	23	976			Mild	Mild	FTLD-TDP	Frontotemporal lobar degeneration with TDP inclusions (Also known as FTLD-TDP)	Alzheimer's disease
116	L	75	Female	White	12	63	1140	Moderate	Mild	Severe	Alzheimer's disease	Alzheimer's disease	Lewy body disease		3	6	3	1946	Not Hispanic or Latino	16	Right Handed	Divorced	Adult Child/CIL	Home/Apart.	English	Professional and technical workers	2021	4.44324	5.44458	3.169	3.69816	2.53538	1.9214	3.0691	2.87482	4.30478	3.1794	3.78232	3.29292	2.51014	2.89988	3.50226	2.98916	4.01658	3.61352	1.5	1	3.92364	5.18424
117	R	63	Female	White	4	62			Mild	None/Normal	FTLD-TDP	Frontotemporal lobar degeneration with TDP inclusions (Also known as FTLD-TDP)	Primary age-related tauopathy (also known as PART)
118	L	78	Female	White	12	61	1116	Moderate	Mild	Severe	Alzheimer's disease	Alzheimer's disease			3	5	3	1943	Not Hispanic or Latino	16		Married	Spouse/Partner	Home/Apart.	English		2021	5.1131	7.11658	3.86654	3.21724	3.0965	5.57604	2.46936	3.1634	4.40188	2.9572	2.62148	3.18288	2.81158	3.01262		3.6477	4.70472	4.0986	2	1.666666667	4.84656	3.80084
119	L	61	Male	White	5	71	1312	Mild	Mild	Moderate	Alzheimer's disease	Alzheimer's disease	Lewy body disease		3	6	3	1961	Not Hispanic or Latino	12	Right Handed	Married			English	Professional and technical workers	2022	5.62398	7.26596	4.46146	4.15618	3.0199	4.30766	3.02374	2.70012	3.84136	3.7961	4.2495	3.5014	2.45254	2.7083	2.85142	2.7127	2.80606	4.27378	1	0.666666667	4.76896	5.16304
120	R	78	Male	White	36	282			None/Normal	Mild	Tau-4R	Progressive supranuclear palsy	Alzheimer's disease
121	R	59	Female	White	50				None/Normal	Moderate	Tau-4R	Corticobasal degeneration	Argyrophilic grain disease	Primary age-related tauopathy (also known as PART)
122	R	58	Male	White	19	79			Moderate	Moderate	FTLD-TDP	Frontotemporal lobar degeneration with TDP inclusions (Also known as FTLD-TDP)	Primary age-related tauopathy (also known as PART)	Lewy body disease
123	R	75	Female	Black or African American	12	250	1188	Mild	Severe	Moderate	Tau-Misc	Primary age-related tauopathy (also known as PART)	Cerebrovascular disease		0	2	0	1943									2019	5.88756	6.32182	5.5156	3.88794	4.99914	7.9929	2.4089	3.02632	3.96804	3.92256	3.69198	3.726	3.05794	3.2401	3.74042	3.3137	2.70172	3.87698	0	0	4.02246	3.4896
124	R	74	Male	White	24	811	1335	Moderate	Mild	Moderate	Lewy body disease	Lewy body disease	Alzheimer's disease		3	4	1	1946	Not Hispanic or Latino	20	Right Handed	Married			English	Professional and technical workers	2021	5.01396	6.10052	3.46286	4.14642	3.09464	6.74976	3.07666	3.30324	5.43562	3.69804	3.6088	3.30582	2.8936	3.13926	3.30756	3.60958	2.0227	3.7659	0	0	5.00334	3.47278
125	R	66	Female		4	484	911	Severe	Severe	None/Normal	Alzheimer's disease	Alzheimer's disease	Lewy body disease		3	5	3	1953									2019	4.21878	6.35216	5.64168	3.16654	3.19504	2.69582	2.63046	3.10526	2.72822	2.77276	2.36962	2.49778	2.38964	2.49124	2.8468	2.84762	3.07268	3.61072	0	0	2.71296	4.92004
126	R	73	Male	White	5	85	1400	Moderate	None/Normal	None/Normal	Lewy body disease	Lewy body disease	Alzheimer's disease		3	4	3	1949	Not Hispanic or Latino	12		Married	Spouse/Partner	Home/Apart.	English		2022	4.04552	6.4927	4.11026	3.8211	3.07472	4.29658	3.21298	3.3964	3.39418	4.56376	4.1457	3.22994	2.39482		3.29414	4.70696	4.38424		2	1.333333333	4.04548	3.59172
127	L	75	Female	Black or African American	8	525	955	Mild	Severe	Severe	Tau-Misc	Cerebrovascular disease	Alzheimer's disease		2	3	2	1944									2019	6.64818	6.0502	5.1177	3.65348	5.80024	5.12578	3.42054	3.3572	3.85778	3.47664	3.62646	3.8488	2.96216	2.65664	3.0926	3.69826	2.35862	4.04498	1.5	1	3.31736	5.24976
128	L	66	Male	White	12	52			None/Normal	None/Normal	FTLD-TDP	Frontotemporal lobar degeneration with TDP inclusions (Also known as FTLD-TDP)
129	R	58	Male	White	18	68	1467	Moderate	Mild	Moderate	Lewy body disease	Lewy body disease	Alzheimer's disease	Cerebrovascular disease	1	2	0	1963	Not Hispanic or Latino	16	Right Handed					Professional and technical workers	2022	3.53696	5.55504	4.65136	3.85028	2.79066	3.30928	3.56366	3.36142	5.3476	4.32468	4.04464	3.88564	4.79292	3.17614	4.33986	3.96488	2.60672		0.5	0.333333333	2.84138	1.43459
130	L	60	Male	White	27	68	1208	Mild	Mild	Mild	Alzheimer's disease	Alzheimer's disease			3	6	3	1962	Not Hispanic or Latino	20	Right Handed	Married			English	Professional and technical workers	2023	4.5078	6.21834	4.44684	3.64406	2.70828	6.08226		4.43936	2.81834	4.06624	4.54758	3.53862	2.56462		4.32314	4.14928	2.43826	3.08262	1	0.666666667	4.01934	3.0642
131	L	70	Male	White	16	283	1208	Mild	None/Normal	Mild	Tau-4R	Globular glial tauopathy	Alzheimer's disease	Cerebral amyloid angiopathy	2		1	1951									2021				2.87008			2.33658	2.60244	3.59778	4.07468	3.81036	3.53284	3.19068	3.42902	2.62538	4.4882	2.79784	5.65422	2	1.333333333
132	R	73	Female	More than One Race	15	67	1239	Moderate	None/Normal	Moderate	Lewy body disease	Lewy body disease	Alzheimer's disease		2	3	1	1948	Hispanic or Latino	18	Right Handed	Married			English	Professional and technical workers	2022	5.92998	7.21844	3.71352	3.47126	3.6809	6.01918		2.9253	4.71168	3.00656	3.77076	3.7102	2.42316		3.46712	4.00568	3.41188		0.5	0.333333333	4.56054	5.61674
133	L	74	Male	White	15.5	98	1201	Moderate	Mild	Moderate	Lewy body disease	Lewy body disease	Alzheimer's disease		3	6	3	1948	Not Hispanic or Latino	14	Right Handed	Divorced			English	Managers, administrators, clerical, sales	2022	3.7414	5.74284	4.4951	3.10126	2.88512	4.18964		4.3348	2.98026	3.40738	4.2383	3.21434	2.49412		2.63434	3.6532	4.78266	3.65034	1	0.666666667	3.76998	4.1942
134	R	67	Female	Black or African American	19	78	1060	Mild	Mild	Mild	Tau-Misc	Primary age-related tauopathy (also known as PART)			0	1	0	1955									2022	5.71008	7.37778	4.02016	3.70096	4.7733	7.19328		3.54302	3.63902	3.4027	4.08694	3.48366	2.95412		3.39104	3.99142	4.56398		0	0	4.22818	5.36862
135	L	50	Male	White	23	1329			None/Normal	Mild	Tau-Misc	Frontotemporal dementia with parkinsonism linked to chromosome 17
[truncated: 63 more columns]
